# Supplementary material for: Phenological Shifts in a Warming World Affect Physiology and Life History in a Damselfly
Source: Insects. 2022 Jul 12;13(7):622. doi: 10.3390/insects13070622 (PMC9318786; doi:10.3390/insects13070622)
Supplement: Supplementary file 1 [file insects-13-00622-s001.zip]

Archive with 1 entries (1 files):
- insects-1782132-supplementary.pdf
